# Supplementary material for: Botulinum neurotoxin A mutants with enhanced ganglioside binding show improved potency and altered ganglioside selectivity
Source: Commun Chem. 2025 Jun 4;8:171. doi: 10.1038/s42004-025-01569-0 (PMC12137935; doi:10.1038/s42004-025-01569-0)
Supplement: Supplementary file 3 — Supplementary Data 1 [file 42004_2025_1569_MOESM3_ESM.xlsx]

## Sheet: Figure1
Fig. 1B
% binding vs. HcA wildtype
Y1117A	Y1117C	Y1117D	Y1117E	Y1117F	Y1117G	Y1117H	Y1117I	Y1117K	Y1117L	Y1117M	Y1117N	Y1117P	Y1117Q	Y1117R	Y1117S	Y1117T	Y1117V	Y1117W	Y1117del	Y1117V/H1253K
198.472	236.028	103.47	232.248	139.557	121.03	123.442	171.334	17.8017	270.546	167.415	227.598	154.802	158.685	108.79	197.181	190.622	385.657	59.5547	66.4274	348.498
367.165	376.782	116.576	130.791	209.478	113.454	86.5584	278.443	14.7274	223.571	185.142	201.887	142.004	187.043	124.621	90.0682	239.07	197.112	96.0966	66.7387	315.584
431.322	359.805	153.1	186.943	358.782	103.94	149.983	294.62	42.0639	266.636	195.703	321.366	154.022	216.23	112.817	310.366	362.577	458.055	56.2971	60.2126	299.939
																				609.954
																				414.909
Fig. 1C
% binding vs. HcA wildtype
E1203C	E1203D	E1203G	E1203H	E1203L	E1203N	E1203P	E1203Q	E1203R	E1203S	F1252A	F1252H	F1252I	F1252N	F1252T	F1252V	F1252W	F1252Y	G1279C	G1279D	G1279I	G1279N	G1279S	G1279T	H1253A	H1253K	H1253N	H1253Q	H1253R	H1253S	H1253T	H1253W	H1253Y	L1278D	L1278F	L1278H	L1278I	L1278K	L1278N	L1278Q	L1278V	L1278Y	Q1270E	Q1270H	Q1270K	Q1270N	Q1270Y	S1264A	S1264C	S1264D
29.605	30.1702	21.1942	19.8179	7.53801	2.86008	17.9949	4.06913	25.8733	27.4471	80.8618	163.97	50.6456	76.2153	89.1558	45.8771	58.3029	148.661	31.5029	30.0296	19.6734	78.9054	50.6234	41.7767	8.32075	179.587	21.2455	2.86053	11.5716	31.9409	24.1689	5.47179	32.7498	34.6658	91.1122	101.422	73.9022	58.9265	67.1318	65.4183	74.946	120.942	50.4712	5.5989	68.7961	78.7904	70.1651	16.4597	15.4263	20.7824
14.8663	30.1602	16.6	8.14184	9.87905	4.99636	14.9209	7.36321	27.9182	16.2034	74.7274	143.372	50.5985	81.047	106.802	54.7748	51.9016	148.933	36.4962	31.3702	18.7839	61.2551	46.8478	40.0028	11.6914	149.979	11.4124	27.3225	19.4317	20.7722	18.6414	3.96603	14.9196	55.6777	129.623	91.0862	60.0985	72.4196	96.8333	59.8075	51.6437	107.447	61.1333	18.467	68.0794	92.3847	75.4521	4.49883	50.7781	18.4231
44.0823	29.2716	34.1049	24.8154	11.8084	27.7496	16.5747	0	26.6188	21.1425	109.957	144.532	68.5633	85.7452	146.107	76.7061	64.2139	111.977	23.6102	36.9875	29.559	91.3324	54.2526	58.8951	0	151.493	15.6387	11.292	24.672	16.7813	22.9458	6.91395	18.7538	45.2279	131.361	146.451	80.8687	101.16	79.0218	75.5532	98.0004	117.885	76.6562	50.576	91.635	93.4888	93.8763	27.9982	31.3045	21.4256
	20.9033			10.383			0				164.962	46.3675		139.28			252.479		22.2792		166.707	61.1587		8.5178	130.921			14.4114			4.97864			105.634	213.651						109.915				110.151		16.8797		10.2476
											185.867	69.649					159.179				96.456				215.448									183.022	178.616						91.5533				175.682
											179.457	69.5391					212.303				197.774				165.753									158.18	117.638						161.34				81.0795
											204.227						103.078				65.9633				191.856									141.195	94.4468						135.116				80.3703
											243.145						99.4348				44.6082													146.825	69.7038										42.4552
											159.958						123.631				63.5864													123.758	86.525										65.5101
											203.962																							119.505
[truncated: 25 more columns]

## Sheet: Figure3
Ganglioside-binding ITC
Assay of mutants for comparison
Protein	Ligand	Assay#1				Assay#2				Assay#3				Average
100uM	5mM	K (M-1)	Kd (mM)	dH (cal/mol)	dS (cal/mol/deg)	K (M-1)	Kd (mM)	dH (cal/mol)	dS (cal/mol/deg)	K (M-1)	Kd (mM)	dH (cal/mol)	dS (cal/mol/deg)	K (M-1)	Kd (mM)	dH (cal/mol)	dS (cal/mol/deg)
HcA mutant- Y1117V	GD1a	10500	0.0952381	-12740	-24.3	8170	0.122399	-13750	-28.2	8910	0.112233	-13270	-26.4	9193.33	0.109957	-13253.3	-26.3
													n=3 , St.Dev.	1190.56	0.0137228	505.206	1.95192
HcA mutant- Y1117V-H1253K	GD1a	4360	0.229358	-9951	-16.7	4940	0.202429	-9938	-16.4	4600	0.217391	-10610	-18.8	4633.33	0.216393	-10166.3	-17.3
													n=3 , St.Dev.	291.433	0.0134921	384.282	1.30767

## Sheet: Figure4
Ganglioside-binding ELISA
GM1a	Plate 1
Conc.				Y1117V				H1253K				Y1117V-H1253K				HcA-1
6	0.5005	0.7266	0.7046	0.6439	2.5869	2.6307	2.5301	2.58257	1.0591	0.7484	1.2378	1.0151	0.498	0.4085	0.4617	0.456067
2	0.251	0.2804	0.2495	0.2603	1.0432	1.1613	1.1117	1.1054	0.4901	0.4193	0.4216	0.443667	0.1401	0.1426	0.2085	0.163733
0.666667	0.1344	0.159	0.1555	0.149633	0.4394	0.4655	0.4708	0.458567	0.2043	0.2113	0.2029	0.206167	0.1068	0.1071	0.1196	0.111167
0.222222	0.0948	0.1074	0.0967	0.0996333	0.1819	0.1848	0.191	0.1859	0.1133	0.1262	0.1174	0.118967	0.0833	0.0864	0.0829	0.0842
0.0740741	0.0763	0.084	0.0765	0.0789333	0.097	0.0991	0.1039	0.1	0.0823	0.0933	0.0847	0.0867667	0.0745	0.0755	0.0866	0.0788667
0.0246914	0.0743	0.0726	0.0736	0.0735	0.0798	0.0799	0.075	0.0782333	0.0682	0.0743	0.0798	0.0741	0.0728	0.0681	0.0782	0.0730333
0.00823045	0.0681	0.0691	0.0676	0.0682667	0.0699	0.0685	0.0704	0.0696	0.0665	0.0689	0.0705	0.0686333	0.0644	0.0725	0.0708	0.0692333
GM1a	Plate 2
Conc.				Y1117V				H1253K				Y1117V-H1253K				HcA-1
6	0.6103	0.5594	0.9717	0.7138	2.3352	2.4229	2.4608	2.4063	1.0451	1.1398	1.0575	1.0808	0.3246	0.2734	0.5799	0.392633
2	0.2923	0.3028	0.3051	0.300067	1.1797	1.2862	1.4009	1.28893	0.5134	0.4545	0.511	0.492967	0.1346	0.1549	0.2258	0.171767
0.666667	0.1625	0.1504	0.1685	0.160467	0.481	0.4859	0.4671	0.478	0.2318	0.2537	0.2338	0.239767	0.0951	0.1006	0.1002	0.0986333
0.222222	0.0914	0.0917	0.0958	0.0929667	0.202	0.1974	0.21	0.203133	0.1302	0.1294	0.126	0.128533	0.083	0.094	0.0887	0.0885667
0.0740741	0.0754	0.0771	0.0752	0.0759	0.1089	0.1044	0.1056	0.1063	0.082	0.0822	0.0897	0.0846333	0.0822	0.0866	0.0852	0.0846667
0.0246914	0.0763	0.073	0.071	0.0734333	0.0795	0.0835	0.0791	0.0807	0.0732	0.0698	0.0717	0.0715667	0.07	0.0712	0.081	0.0740667
0.00823045	0.063	0.0655	0.0666	0.0650333	0.0695	0.0702	0.0676	0.0691	0.067	0.0742	0.0684	0.0698667	0.0687	0.0708	0.0738	0.0711
GM1a	Plate 3
Conc.				Y1117V				H1253K				Y1117V-H1253K				HcA-1
6	0.6182	0.7232	0.6295	0.656967	2.7113	2.8469	2.8682	2.8088	1.1009	1.2854	1.1368	1.17437	0.2057	1.1869	0.2445	0.5457
2	0.3423	0.2785	0.3177	0.312833	1.508	1.6317	1.4449	1.5282	0.3806	0.5735	0.5712	0.508433	0.1742	0.169	0.2003	0.181167
0.666667	0.1566	0.1466	0.1645	0.1559	0.6473	0.7211	0.7398	0.702733	0.2927	0.2894	0.2718	0.284633	0.1131	0.1165	0.1359	0.121833
0.222222	0.102	0.1133	0.0996	0.104967	0.2632	0.245	0.2372	0.248467	0.1379	0.1341	0.1232	0.131733	0.0857	0.0845	0.0893	0.0865
0.0740741	0.0779	0.0851	0.08	0.081	0.1271	0.1276	0.1236	0.1261	0.0928	0.0853	0.1051	0.0944	0.0764	0.0796	0.0765	0.0775
0.0246914	0.0773	0.075	0.0775	0.0766	0.0838	0.082	0.0818	0.0825333	0.0776	0.073	0.0776	0.0760667	0.0741	0.0794	0.0783	0.0772667
0.00823045	0.0727	0.0691	0.0697	0.0705	0.073	0.072	0.0696	0.0715333	0.072	0.0685	0.0686	0.0697	0.0691	0.0755	0.081	0.0752
GD1a	Plate 1
Conc.				Y1117V				H1253K				Y1117V-H1253K				HcA-1
6	4	4	4	4	4	3.9881	4	3.99603	3.943	4	4	3.981	4	4	4	4
2	4	4	4	4	2.5892	2.5053	2.6672	2.58723	4	4	4	4	4	4	3.4246	3.8082
0.666667	4	4	4	4	1.2745	1.2242	1.2975	1.2654	4	4	4	4	2.936	2.427	2.0087	2.45723
0.222222	2.2088	2.3809	2.4232	2.33763	0.4748	0.4236	0.4624	0.4536	2.8351	2.5625	2.7365	2.71137	1.7384	1.3096	0.8997	1.3159
0.0740741	0.7182	0.7005	0.7008	0.7065	0.1848	0.1863	0.1748	0.181967	0.9103	0.9206	0.9195	0.9168	0.8732	0.4731	0.3732	0.573167
0.0246914	0.222	0.2366	0.2255	0.228033	0.1134	0.0963	0.1021	0.103933	0.3075	0.3219	0.3217	0.317033	0.2566	0.2741	0.1721	0.234267
0.00823045	0.1245	0.1146	0.1192	0.119433	0.1002	0.1059	0.0825	0.0962	0.1174	0.1489	0.1611	0.142467	0.1119	0.1538	0.1253	0.130333
GD1a	Plate 2
Conc.				Y1117V				H1253K				Y1117V-H1253K				HcA-1
6	3.5178	3.979	3.9241	3.80697	0.6937	0.7031	2.1197	1.17217	3.94	3.7984	4	3.9128	3.4326	2.3467	0.7264	2.88965
2	3.9685	2.6642	3.9497	3.9591	0.5015	1.8044	1.762	1.35597	3.3761	3.8585	3.9016	3.88005	1.3376	1.6192	0.6363	1.4784
0.666667	3.12	3.0657	3.92	3.36857	0.6946	0.6057	0.1978	0.499367	3.8592	3.9102	4	3.92313	0.7533	0.9091	0.3075	0.8312
0.222222	1.9283	2.4582	2.3458	2.2441	0.1778	0.2933	0.111	0.194033	3.0201	3.2209	0.3857	2.2089	0.6939	0.5263	0.2149	0.6101
0.0740741	0.384	0.3892	0.3624	0.378533	0.1412	0.0879	0.1575	0.128867	1.0019	0.2491	1.1304	0.7938	0.374	0.3316	0.1502	0.3528
0.0246914	0.2038	0.2106	0.1848	0.199733	0.2498	0.0802	0.0885	0.1395	0.3213	0.3474	0.3077	0.325467	0.2053	0.1742	0.1233	0.18975
0.00823045	0.0658	0.1126	0.1045	0.0943	0.0905	0.0751	0.0665	0.0773667	0.0927	0.1147	0.1356	0.114333	0.1512	0.1392	0.1106	0.1452
GD1a	Plate 3
Conc.				Y1117V				H1253K				Y1117V-H1253K				HcA-1
6	4	4	4	4	4	4	4	4	4	4	4	4	3.416	3.7444		3.5802
2	4	4	4	4	3.5301	3.6702	0.8219	2.67407	4	4	4	4	3.5806	3.2447		3.41265
0.666667	4	4	4	4	1.508	1.6212	1.6156	1.5816	3.9873	4	4	3.99577	2.515	2.3307		2.42285
0.222222	2.8356	1.6425	1.8374	2.10517	0.3643	0.4808	0.5552	0.466767	3.4631	3.5138	3.4581	3.47833	1.3621	1.1539		1.258
0.0740741	0.1968	0.7134	0.9418	0.617333	0.1415	0.1431	0.113	0.132533	0.8032	0.9096	1.2474	0.986733	0.7356	0.4005		0.56805
0.0246914	0.1758	0.2737	0.2946	0.248033	0.1025	0.0977	0.0982	0.0994667	0.3444	0.3585	0.4175	0.373467	0.3607	0.2783		0.3195
0.00823045	0.1121	0.1146	0.1066	0.1111	0.0735	0.0766	0.0732	0.0744333	0.1282	0.1167	0.132	0.125633	0.2013	0.2		0.20065
GD1b	Plate 1
Conc.				Y1117V				H1253K				Y1117V-H1253K				HcA-1
6	0.5709	0.5102	0.5008	0.5273	2.0016	2.1183	2.113	2.07763	0.8194	0.9583	0.9591	0.912267	0.1713	1.1819	0.3965	0.2839
2	0.2838	0.2789	0.2859	0.282867	0.8541	1.2283	1.1274	1.06993	0.5079	0.5253	0.5786	0.537267	0.1686	0.2147	0.213	0.198767
0.666667	0.1718	0.1693	0.1613	0.167467	0.4183	0.3113	0.4344	0.388	0.1729	0.2647	0.3021	0.246567	0.118	0.1086	0.1197	0.115433
0.222222	0.0989	0.1057	0.1133	0.105967	0.1862	0.1832	0.1962	0.188533	0.1386	0.1482	0.1427	0.143167	0.089	0.0954	0.0948	0.0930667
0.0740741	0.0741	0.0782	0.0856	0.0793	0.1069	0.1085	0.1037	0.106367	0.0997	0.1018	0.0945	0.0986667	0.0892	0.0857	0.0915	0.0888
0.0246914	0.0734	0.0737	0.0718	0.0729667	0.0821	0.0867	0.0908	0.0865333	0.0789	0.0822	0.0859	0.0823333	0.0877	0.0902	0.0938	0.0905667
0.00823045	0.0832	0.0885	0.0748	0.0821667	0.0789	0.084	0.0806	0.0811667	0.0784	0.0785	0.0831	0.08	0.0811	0.0856	0.0899	0.0855333
GD1b	Plate 2
Conc.				Y1117V				H1253K				Y1117V-H1253K				HcA-1
6	0.6296	0.5757	0.5757	0.593667	2.0223	2.0908	1.764	1.95903	0.7328	1.0931	0.4516	0.759167	0.2619	0.1611	0.2492	0.224067
2	0.3383	0.299	0.2997	0.312333	0.5082	1.0806	1.0483	0.879033	0.515	0.4297	0.47	0.471567	0.1206	0.1107	0.1331	0.121467
0.666667	0.1782	0.1653	0.1554	0.1663	0.4063	0.4302	0.4203	0.418933	0.1941	0.2303	0.239	0.221133	0.0957	0.0912	0.0938	0.0935667
0.222222	0.136	0.099	0.1027	0.112567	0.1503	0.1935	0.185	0.176267	0.1142	0.1261	0.1309	0.123733	0.0769	0.0758	0.081	0.0779
0.0740741	0.0764	0.0777	0.0772	0.0771	0.1043	0.107	0.0929	0.1014	0.08	0.0843	0.0849	0.0830667	0.0721	0.0702	0.073	0.0717667
0.0246914	0.0875	0.0843	0.084	0.0852667	0.0797	0.0756	0.0724	0.0759	0.0725	0.0682	0.0725	0.0710667	0.0712	0.0725	0.0711	0.0716
0.00823045	0.181	0.1793	0.0971	0.152467	0.0782	0.079	0.072	0.0764	0.0642	0.066	0.0669	0.0657	0.0717	0.0668	0.0701	0.0695333
GD1b	Plate 3
Conc.				Y1117V				H1253K				Y1117V-H1253K				HcA-1
6	0.6422	0.5696	0.629	0.6136	1.3864	2.2339	2.0344	1.8849	0.6179	0.9637	0.8029	0.794833	0.2558	0.2196	0.2811	0.252167
2	0.3435	0.3408	0.3026	0.328967	1.175	1.198	1.1611	1.17803	0.5924	0.5527	0.4259	0.523667	0.1312	0.1373	0.1133	0.127267
0.666667	0.1814	0.1869	0.1684	0.1789	0.4005	0.5329	0.4484	0.4606	0.2482	0.2373	0.2018	0.2291	0.0934	0.1061	0.0872	0.0955667
0.222222	0.1103	0.1126	0.1157	0.112867	0.1652	0.2085	0.1775	0.183733	0.1021	0.1144	0.1197	0.112067	0.0679	0.0704	0.0735	0.0706
0.0740741	0.0863	0.0811	0.078	0.0818	0.112	0.1057	0.099	0.105567	0.0729	0.0817	0.0799	0.0781667	0.0678	0.0658	0.0664	0.0666667
0.0246914	0.0738	0.0754	0.0816	0.0769333	0.0808	0.0771	0.0779	0.0786	0.0655	0.0691	0.0625	0.0657	0.0633	0.0668	0.0636	0.0645667
0.00823045	0.0734	0.0828	0.0753	0.0771667	0.0788	0.0747	0.067	0.0735	0.0614	0.0653	0.0623	0.063	0.0632	0.0645	0.0633	0.0636667
GT1b	Plate 1
Conc.				Y1117V				H1253K				Y1117V-H1253K				HcA-1
6	4	4	4	4	4	4	4	4	4	4	4	4	4	4	4	4
2	4	4	4	4	3.9054	4	3.9901	3.96517	4	4	4	4	3.7503	4	3.8439	3.86473
0.666667	4	4	4	4	2.4208	2.3157	2.2162	2.31757	4	4	4	4	1.6715	3.0441	3.1819	2.6325
0.222222	3.1994	3.2439	3.0509	3.16473	0.8622	0.8643	0.8175	0.848	3.6711	3.5232	3.3453	3.5132	0.6821	1.5584	1.526	1.2555
0.0740741	0.6912	1.0316	1.0126	0.9118	0.3034	0.3029	0.2953	0.300533	1.368	1.2472	1.3238	1.313	0.3368	0.4318	0.5363	0.434967
0.0246914	0.3567	0.3049	0.2974	0.319667	0.1273	0.1346	0.1246	0.128833	0.467	0.3934	0.4414	0.433933	0.2232	0.2698	0.3625	0.285167
0.00823045	0.1523	0.1256	0.1351	0.137667	0.092	0.0874	0.084	0.0878	0.139	0.1435	0.1346	0.139033	0.1192	0.1667	0.1523	0.146067
GT1b	Plate 2
Conc.				Y1117V				H1253K				Y1117V-H1253K				HcA-1
6	4	3.9517	4	3.9839	4	4	4	4	4	4	4	4	4	3.1934	4	3.73113
2	4	3.9308	3.8878	3.93953	3.9391	3.1776	3.7998	3.63883	3.9005	4	4	3.96683	4	4	2.6613	3.55377
0.666667	4	4	4	4	2.3599	2.3407	2.2494	2.31667	4	3.9268	4	3.9756	3.044	2.7288	1.6073	2.46003
0.222222	3.1297	3.0734	2.8831	3.02873	0.8951	0.8562	0.7483	0.8332	3.8239	3.7977	3.6281	3.7499	0.6179	1.219	1.4269	1.08793
0.0740741	1.0565	0.7707	0.9481	0.9251	0.3117	0.3113	0.2682	0.297067	1.3643	1.4376	1.2741	1.35867	0.2327	0.5757	0.7458	0.518067
0.0246914	0.3017	0.3017	0.2989	0.300767	0.1259	0.1036	0.113	0.114167	0.5003	0.4776	0.4118	0.463233	0.4294	0.417	0.397	0.414467
0.00823045	0.107	0.1124	0.1229	0.1141	0.0845	0.0828	0.0788	0.0820333	0.1309	0.1472	0.1403	0.139467	0.1296	0.2631	0.2164	0.203033
GT1b	Plate 3
Conc.				Y1117V				H1253K				Y1117V-H1253K				HcA-1
6	4	4	4	4	4	4	4	4	4	3.9818	4	3.99393
2	4	4	4	4	4	4	4	4	4	4	4	4
0.666667	4	4	4	4	2.4666	2.394	2.9256	2.5954	4	4	4	4
0.222222	2.46255	2.35545	2.922	2.58	1.2492	1.13505	1.2972	1.22715	3.9602	4	3.8771	3.94577
0.0740741	1.5045	1.08345	1.0329	1.20695	0.45465	0.38445	0.47625	0.43845	1.6141	1.657	1.5724	1.6145
0.0246914	0.48465	0.21975	0.31635	0.34025	0.2067	0.23025	0.20175	0.2129	0.5177	0.509	0.5972	0.5413
0.00823045	0.1962	0.2112	0.1668	0.1914	0.1464	0.15165	0.19515	0.1644	0.1728	0.1912	0.204	0.189333
